# Supplementary material for: Spatial dynamics of CD39+CD8+ exhausted T cell reveal tertiary lymphoid structures-mediated response to PD-1 blockade in esophageal cancer
Source: Nat Commun. 2024 Oct 19;15:9033. doi: 10.1038/s41467-024-53262-w (PMC11490492; doi:10.1038/s41467-024-53262-w)
Supplement: Supplementary file 4 — Source Data [file 41467_2024_53262_MOESM4_ESM.xlsx]

## Sheet: Fig.1d
Patient ID	Response	CPS
HM61	NR	3
KU25	NR	45
HM20	R	4
HM17	NR	35
KU29	NR	0
KU33	NR	80
JC28	NR	N.A.
JC32	R	48
KU23	R	30
KU35	R	5
KU21	NR	6
HM16	NR	98
HM57	R	102
JC33	R	66
HM41	NR	98
WJ5	NR	88
WJ7	NR	9
KU11	R	16
KU28	NR	69
HM66	NR	N.A.
JC27	NR	0
KC9	R	N.A.
JC34	R	42
KU37	R	15
KU8	NR	10

## Sheet: Fig.2d
PatientID	Epithelial cells	mono_macro cells	B cells	naive_convCD4 cells	memory_convCD4 cells	PD-1+Treg cells	PD-1-Treg cells	PD-1+CD8 cells	PD-1-CD8 cells	Others
HM57	9.05261	7.48623	0.723777	0.313276	5.86583	0.0864211	0.864211	1.17749	5.52015	68.91
KU37	48.6922	15.3896	1.21554	2.11634	5.69242	0.130237	2.60473	3.028	3.46755	17.6633
JC32	68.2324	6.94473	0.060741	2.51063	0.830128	0.728892	1.3768	3.50273	3.82669	11.9862
JC33	24.5731	2.33948	8.98224	0.665984	5.80601	1.43443	2.66393	1.24658	13.0635	39.2247
JC34	71.1066	2.72999	0.0253952	0.0507904	0.438067	0.336487	1.10469	0.120627	0.184115	23.9032
KU11	67.8571	2.69953	0.117371	0.134138	3.87324	1.08987	1.25755	3.00134	2.69953	17.2703
KU35	7.68805	12.0114	1.47493	2.94985	4.02839	0.43326	2.81158	1.21681	2.19395	65.1917
KU23	18.7064	9.26987	0.479117	0.312467	1.63525	0.63535	2.31226	1.56234	2.02062	63.0663
HM20	68.2225	8.29403	1.25224	0.666775	0.569198	0.894454	1.08961	1.31729	0.40657	17.2874
KU21	46.0312	3.53412	1.8515	2.05792	3.17133	0.76312	3.84688	0.719334	2.65215	35.3725
KU33	44.5566	7.16941	7.9461	3.66437	3.17313	1.04886	3.31917	1.04886	3.31917	24.7544
HM61	73.6459	2.66171	0.417827	0.727329	3.04859	0.526153	1.02136	0.386877	2.24389	15.3203
HM16	34.1014	13.2719	0.30722	0.276498	5.72965	0.276498	3.02611	0.322581	4.57757	38.1106
W5	29.8531	19.3394	0.00664584	0.00664584	0.883897	0.0332292	0.285771	0.624709	8.50668	40.4599
W7	61.3772	10.1796	0.199601	0.548902	8.70758	4.44112	3.79242	0.399202	0.623752	9.73054
KU29	54.0104	0.36522	0.491642	1.01138	1.72777	0.73044	1.60135	0.463548	1.57325	38.025
HM17	35.7937	6.51538	0.140367	0.0350918	0.807112	0.269037	1.275	1.6961	0.713534	52.7547
JC27	73.1383	3.83525	0.313386	0.179078	0.835696	0.298463	0.701388	0.701388	0.686465	19.3106
KU8	81.0132	1.71286	0.0519049	0.020762	1.0381	0.155715	0.986193	0.0726669	0.363334	14.5853
HM41	89.9696	1.05647	0	0.0121433	0.0728597	0.0121433	0.0728597	0.133576	0.0607165	8.60959
KU25	47.806	10.9761	0.760409	0.268013	2.18773	0.230616	1.6891	0.0810272	0.467464	35.5335
KU28	19.3839	19.0332	1.1564	0.7109	2.47393	0.14218	0.853081	0.853081	2.87204	52.5213
KMC68	54.1688	1.61068	0.620155	1.49871	1.49009	0.499569	3.97933	1.52455	2.90267	31.7054
JC38	54.2551	5.95712	0.950486	0.762599	3.16092	0.221043	1.35942	1.44783	3.60301	28.2825
JC29	79.6591	0.992006	0.0674179	0.0192623	1.64692	0.211885	0.85717	9.24588	2.98565	4.31475
KU13	46.9564	4.37091	0.691443	1.27176	3.85233	0.185208	0.83961	0.0246944	0.950735	40.8569
KU31	88.4361	0.590438	0.432028	0.0144009	0.187212	0.0144009	0.15841	2.93779	1.28168	5.94758

## Sheet: Fig.2e
PatientID	Response	PD-1+CD8 Cells(%)
HM57	R	1.17749
KU37	R	3.028
KU25	NR	0.0810272
JC33	R	1.24658
JC34	R	0.120627
KU28	NR	0.853081
KU33	NR	1.04886
HM16	NR	0.322581
KU21	NR	0.719334
JC32	R	3.50273
JC27	NR	0.701388
HM20	R	1.31729
HM61	NR	0.386877
KU35	R	1.21681
W5	NR	0.624709
W7	NR	0.399202
KU29	NR	0.463548
KU23	R	1.56234
HM17	NR	1.6961
KU11	R	3.00134
KU8	NR	0.0726669
HM41	NR	0.133576

## Sheet: Fig.2g
Patient ID	PBMC	TILs
HM57	3.11615	6.42202
KU37	15.3646	60.7527
KU25	16.7401	7.69231
JC33	3.29013	84.9315
JC34	9.23984	63.1579
KU28	2.03562	8.88889
KU33	15.8596	44.3038
HM16	3.1556	0
KU21	2.78678	34.7826
JC32	11.7647	52.6012
JC27	1.46217	61.7021
JC29	15.4519	35
HM20	17.3592	23.4568
HM61	14.5455	48
KU35	5.94059	47.7273
KMC68	4.31373	22.5989
W5	3.1402	21.2766
W7	3.08544	43.75
KU29	10.4478	42.4242
KU23	12.6074	10
HM17	16.2602	21.3793
KU11	23.2759	55.8659
JC38	5.94452	14.5038
KU13	15.5629	50
KU8	1.89873	0
KU31	2.37812	32.8431
HM41	18.2482	36.3636

## Sheet: Fig.2h(Ki67)
PatientID	CD39+ PD-1+	CD39- PD-1-
HM20	1.78155	2.25876
JC32	2.05541	6.21745
JC33	1.12025	1.70659
KU33	0.791848	1.51975
JC29	5.96735	5.78568
KU13	5.06024	9.49638
HM61	2.9596	5.99463
JC38	0.662766	2.42724
KU8	N.A.	N.A.
JC34	0.587289	2.73976
W5	0.396782	1.2354
W7	3.68282	25.4814
JC27	2.43453	5.21932
KU31	4.58246	3.46939
KU28	0.519956	1.48973
HM41	2.24449	6.75002
HM17	1.97213	5.0134
KMC68	5.85488	8.00721
HM16	N.A.	N.A.
KU11	4.84463	11.878
KU37	1.5538	6.41479
KU21	2.99444	6.43483
KU23	0.905815	3.31039
KU29	2.01185	3.72272
KU25	0.402317	2.12968
KU35	3.2364	5.59871
HM57	0.331242	7.00598
W5	1.59609	0.823078

## Sheet: Fig.2h (TOX)
Patient ID	CD39+ PD-1+	CD39- PD-1-
HM16	N.A.	-0.0336183
HM17	4.05202	0.396979
HM20	2.33627	0.0603627
HM41	19.047	4.21965
HM57	3.88692	0.263325
HM61	2.6328	-0.0202974
JC27	4.62671	-0.0507621
JC29	2.15449	0.175359
JC32	1.06101	-0.277912
JC33	1.50255	-0.0433213
JC34	2.55954	-0.174423
JC38	2.80069	0.00860818
KMC68	2.29383	-0.102074
KU11	1.78176	0.193566
KU13	1.22492	-0.41515
KU21	2.13173	-0.0943951
KU23	1.02156	0.303865
KU25	0.958415	0.411331
KU28	7.69211	0.774695
KU29	1.52903	0.300367
KU31	3.62879	1.25755
KU33	1.58396	0.338195
KU35	1.85657	0.277641
KU37	3.26311	0.175159
KU8	N.A.	0.831484
W7	1.12099	-0.210469
W5	3.02705	0.872255

## Sheet: Fig. 3b
PatientID	Response	TCF-1+ CD39+ PD-1+ CD8+ Tcells (cells/mm2)	CD39+ PD-1+ CD8+ T cells (cells/mm2)
HM57	R	1.33286	4.66502
KU37	R	32.8889	150.667
KU25	NR	0.445403	0.445403
JC33	R	61.8373	100.772
JC34	R	2.22222	5.33333
KU28	NR	0.80309	6.42472
KU33	NR	6.17565	33.9661
HM16	NR	0	0
KU21	NR	17.3582	28.2071
JC32	R	43.488	136.462
JC27	NR	3.11954	30.1556
JC29	NE	23.1316	215.895
HM20	R	8.2421	26.1
HM61	NR	8.38335	20.12
KU35	R	8.5258	50.3022
KMC68	NE	8.85412	32.1968
W5	NR	1.79239	8.96194
W7	NR	0	16.4034
KU29	NR	12.5231	17.2192
KU23	R	6.26179	15.6545
HM17	NR	0.8608	26.6848
KU11	R	72.7476	186.532
JC38	NE	1.85767	17.6478
KU13	NE	1.22647	1.22647
KU8	NR	0	0
KU31	NE	12.5693	93.5715
HM41	NR	0	3.43424

## Sheet: Fig. 3c
Patient ID	Response	CD39+Tpex/mm2
HM57	R	1.33286
KU37	R	32.8889
KU25	NR	0.445403
JC33	R	61.8373
JC34	R	2.22222
KU28	NR	0.80309
KU33	NR	6.17565
HM16	NR	0
KU21	NR	17.3582
JC32	R	43.488
JC27	NR	3.11954
HM20	R	8.2421
HM61	NR	8.38335
KU35	R	8.5258
W5	NR	1.79239
W7	NR	0
KU29	NR	12.5231
KU23	R	6.26179
HM17	NR	0.8608
KU11	R	72.7476
KU8	NR	0
HM41	NR	0

## Sheet: Fig.3e
	Tumor
	HM57	KU37	KU25	JC33	JC34	KU28	KU33	HM16	KU21	JC32	JC27	JC29	HM20	HM61	KU35	KMC68	W5	W7	KU29	KU23	HM17	KU11	JC38	KU13	KU8	KU31	HM41
TCF-1+ CD39+ PD-1+ CD8 cells	50	13.5135	100	3.7037	20	0	25	N.A.	41.6667	34.4828	33.3333	72.2222	100	60	0	18.1818	25	N.A.	12.5	0	0	79.4872	0	100	N.A.	88.8889	N.A.
TCF-1- CD39+ PD-1+ CD8 cells	0	35.4717	N.A.	88.2353	42.8571	14.2857	33.3333	N.A.	6.66667	64.5161	80.7692	94.3333	69.2308	100	26.5306	55.1724	75	42.8571	66.6667	22.2222	36.6667	70.4918	94.1176	N.A.	N.A.	86.2069	50
B cells	1.49254	90.1786	0.819672	13.9535	0	0	6.70103	0	8.33333	33.3333	19.0476	71.4286	0	59.2593	5.17241	54.1667	0	12.5	4.7619	28.2609	16.6667	57.1429	0	23.2143	62.5	100	N.A.
PD-1+ Treg cells	12.5	100	2.7027	34.7826	32.0755	6.66667	9.09091	5.55556	6.79612	19.4444	20	68.1818	69.0909	70.5882	12.1951	55.1724	20	11.236	51.1111	19.6721	4.34783	61.5385	40	33.3333	88.2353	100	0
PD-1- Treg cells	7.5	93.75	0.369004	25.2033	18.9655	2.24719	9.86842	9.64467	10.2713	20.5882	4.25532	82.0225	28.3582	54.5455	8.63787	37.8788	6.97674	15.7895	30.8411	17.5676	4.58716	58.6667	8.94309	26.4706	85.5856	54.5455	33.3333
CD8+ Tnaive cells	2.38095	46.1039	0	0	N.A.	0.729927	2.5641	0	3.44828	48.3146	33.3333	100	N.A.	46.1538	0	57.1429	1.51515	0	0	13.7255	16.6667	0	6.66667	0	80	100	N.A.
CD8+ Tmemory cells	3.35731	85.0174	0	13.75	21.4286	0.671141	12.6667	4.74453	13.6364	11.8644	27.5862	91.3208	64.2857	59.2593	23.1405	51.8717	6.89655	6.66667	49.2537	24.6154	28.8462	69.6629	11.0204	6.77966	71.4286	88.7097	75
convCD4+ Tnaive cells	0	93.5897	0	0	12.5	1.33333	0.675676	5.55556	2.75862	46.7742	33.3333	50	0	65.9574	4.24528	22.9885	0	72.7273	18.4211	16.6667	0	25	1.44928	77.6699	50	100	100
convCD4+ Tmemory cells	2.02578	96.9495	0.569801	15.4122	24.6377	1.16732	4.52128	8.84718	6.59341	21.9512	10.7143	86.5497	33.3333	47.2081	5.49199	26.5896	3.00752	21.2034	21.9298	18.4713	2.89855	41.5584	1.74825	26.6026	86.9565	76.9231	16.6667
	Stroma
	HM57	KU37	KU25	JC33	JC34	KU28	KU33	HM16	KU21	JC32	JC27	JC29	HM20	HM61	KU35	KMC68	W5	W7	KU29	KU23	HM17	KU11	JC38	KU13	KU8	KU31	HM41
TCF-1+ CD39+ PD-1+ CD8 cells	50	86.4865	0	96.2963	80	100	75	N.A.	58.3333	65.5172	66.6667	27.7778	0	40	100	81.8182	75	N.A.	87.5	100	100	20.5128	100	0	N.A.	11.1111	N.A.
TCF-1- CD39+ PD-1+ CD8 cells	100	64.5283	N.A.	11.7647	57.1429	85.7143	66.6667	N.A.	93.3333	35.4839	19.2308	5.66667	30.7692	0	73.4694	44.8276	25	57.1429	33.3333	77.7778	63.3333	29.5082	5.88235	N.A.	N.A.	13.7931	50
B cells	98.5075	9.82143	99.1803	86.0465	100	100	93.299	100	91.6667	66.6667	80.9524	28.5714	100	40.7407	94.8276	45.8333	100	87.5	95.2381	71.7391	83.3333	42.8571	100	76.7857	37.5	0	N.A.
PD-1+ Treg cells	87.5	0	97.2973	65.2174	67.9245	93.3333	90.9091	94.4444	93.2039	80.5556	80	31.8182	30.9091	29.4118	87.8049	44.8276	80	88.764	48.8889	80.3279	95.6522	38.4615	60	66.6667	11.7647	0	100
PD-1- Treg cells	92.5	6.25	99.631	74.7967	81.0345	97.7528	90.1316	90.3553	89.7287	79.4118	95.7447	17.9775	71.6418	45.4545	91.3621	62.1212	93.0233	84.2105	69.1589	82.4324	95.4128	41.3333	91.0569	73.5294	14.4144	45.4545	66.6667
CD8+ Tnaive cells	97.619	53.8961	100	100	N.A.	99.2701	97.4359	100	96.5517	51.6854	66.6667	0		53.8462	100	42.8571	98.4848	100	100	86.2745	83.3333	100	93.3333	100	20	0	N.A.
CD8+ Tmemory cells	96.6427	14.9826	100	86.25	78.5714	99.3289	87.3333	95.2555	86.3636	88.1356	72.4138	8.67925	35.7143	40.7407	76.8595	48.1283	93.1034	93.3333	50.7463	75.3846	71.1538	30.3371	88.9796	93.2203	28.5714	11.2903	25
convCD4+ Tnaive cells	100	6.41026	100	100	87.5	98.6667	99.3243	94.4444	97.2414	53.2258	66.6667	50	100	34.0426	95.7547	77.0115	100	27.2727	81.5789	83.3333	100	75	98.5507	22.3301	50	0	0
convCD4+ Tmemory cells	97.9742	3.05052	99.4302	84.5878	75.3623	98.8327	95.4787	91.1528	93.4066	78.0488	89.2857	13.4503	66.6667	52.7919	94.508	73.4104	96.9925	78.7966	78.0702	81.5287	97.1014	58.4416	98.2517	73.3974	13.0435	23.0769	83.3333

## Sheet: Fig.3f 
	Stroma																											Tumor
	HM57	KU37	KU25	JC33	JC34	KU28	KU33	HM16	KU21	JC32	JC27	JC29	HM20	HM61	KU35	KMC68	W5	W7	KU29	KU23	HM17	KU11	JC38	KU13	KU8	KU31	HM41	HM57	KU37	KU25	JC33	JC34	KU28	KU33	HM16	KU21	JC32	JC27	JC29	HM20	HM61	KU35	KMC68	W5	W7	KU29	KU23	HM17	KU11
TCF-1+	0.714505	52.3214	0	128.256	5.91183	0.943307	7.98531	0	17.8715	84.082	7.55886	170.184	0	10.7469	10.7429	18.097	2.01637	0	34.371	8.70963	1.468	39.3043	5.69606	0	0	20.2224	0	9.90491	9.73909	0.923174	4.27515	0.63557	0	3.67627	0	16.6872	22.6819	1.43453	17.3617	8.32501	7.31137	0	2.68442	1.34438	0	2.29801	0	0	93.2163
TCF-1-	3.57253	139.796	0	9.86582	5.91183	5.65984	31.9412	0	17.8715	97.3581	18.8972	289.312	551.724	0	38.6743	26.1401	2.6885	29.4573	4.91014	10.1612	27.892	88.4347	2.84803	0	0	161.78	8.91385	0	91.5474	0	64.1272	1.90671	5.40278	22.0576	0	1.66872	90.7276	30.1252	188.975	12.4875	17.0599	53.7057	21.4754	16.1325	10.3111	4.59601	7.42666	22.8923	129.3
[truncated: 5 more columns]

[truncated: 82 more sheets: Fig. 3g, Fig. 4a, Fig.4b, Fig.4c, Fig.5a, Fig. 5b, Fig. 5c, Fig. 6b, Fig. 6c, Fig. 6d, Fig.6e, Fig. 6f, Fig.6g, Fig. 7b, Fig. 7e, Fig. 7f (CD39), Fig. 7f (Ki67), Fig. 7f (TCF-1), Fig. 7h, Fig. 8a (IFN) …]
